# Supplementary material for: State of the art modelling for the Black Sea ecosystem to support European policies
Source: PLoS One. 2025 Jan 15;20(1):e0312170. doi: 10.1371/journal.pone.0312170 (PMC11734964; doi:10.1371/journal.pone.0312170)
Supplement: S2 Appendix — Landings, Discards, Relative effort, Diet. (XLSX) [file pone.0312170.s002.xlsx]

## Sheet: Landings
FGs	Group name	Beach-seiners	Trawlers	Boat_dredges	Gillnets+Trammels	Longlines	Traps_pots	Purse-seiners	Midwater_trawlers	Total
1	Bottlenose_dolphin	0	0	0	0	0	0	0	0	0
2	Common_dolphin	0	0	0	0	0	0	0	0	0
3	Harbour_porpoise	0	0	0	0	0	0	0	0	0
4	Seagulls_Cormorants	0	0	0	0	0	0	0	0	0
5	Terns	0	0	0	0	0	0	0	0	0
6	Pelicans	0	0	0	0	0	0	0	0	0
7	Other_large_pelagic_fish	3.75567e-07	1.56079e-06	0	7.94701e-06	0.00018868	6.6424e-08	0.000109968	1.4922e-07	0.000308747
8	Atlantic_bonito	1.27718e-06	7.34328e-07	9.55666e-08	1.54708e-05	2.2747e-07	0	5.07526e-05	0	6.85579e-05
9	Bluefish	9.40178e-05	5.40567e-05	7.03502e-06	0.00113886	1.67449e-05	0	0.00373609	0	0.00504681
10	Mackerels	0	0.0011194	3.83261e-06	0.000512625	3.0932e-06	0	0.00215533	0.000172622	0.0039669
11	Medium_pelagics	5.31834e-05	3.05784e-05	3.97953e-06	0.000644225	9.47218e-06	0	0.00211341	0	0.00285485
12	Horse_mackerel	0.000322161	0.00404161	2.14952e-05	0.0184784	0.0020643	0	0.00254589	0.000856212	0.02833
13	Anchovy_Ad.	0.000903622	0.0063961	9.0967e-09	0.00142727	0	0	0.598746	0.0455017	0.652975
14	Anchovy_Juv.	3.37305e-05	0.000238754	3.39562e-10	5.32771e-05	0	0	0.02235	0.00169849	0.0243743
15	Sprat	7.028e-05	0.0259294	0.000101404	0.00421876	0	0	0.0433076	0	0.0736274
16	European_pilchard	7.69895e-06	3.92952e-06	3.89923e-11	3.63749e-05	0	0	0.00100732	5.86219e-05	0.00111395
17	Other_small_pelagic_fish	5.63695e-07	0.000207972	8.13334e-07	3.38374e-05	0	0	0.000347357	0	0.000590543
18	Large_demersals	0	1.08965e-05	3.947e-08	0.000264554	3.86943e-05	0	0	0	0.000314184
19	Medium_dem_benth_fish	0	0.00131501	1.48049e-06	0.00235118	0.000310525	2.96024e-05	0	0	0.0040078
20	Whiting	0	0.0357336	1.94565e-06	0.00100617	2.40583e-05	0	0	0.000134903	0.0369007
21	Mugilidae	0	0.00836525	9.41789e-06	0.0149567	0.00197536	0.000188311	0	0	0.025495
22	Sparidae	4.82505e-05	0.000303756	6.16911e-07	0.000276751	0.000249556	8.13682e-06	0.00103414	0.000124186	0.00204539
23	Turbot	0	0.00116914	0	0.00323762	0	0	8.99338e-05	0	0.00449669
24	Flatfish	0	0.000385869	1.38956e-05	0.00158097	0	0	3.55355e-07	0	0.00198109
25	Red_mullet	9.01885e-05	0.00227303	4.00177e-07	0.00148562	2.51844e-05	0	4.78373e-06	1.64924e-06	0.00388085
26	Striped_mullet	0.00012012	0.00302738	5.32985e-07	0.00197865	3.35424e-05	0	6.37131e-06	2.19657e-06	0.00516879
27	Small_demersal	0.000438204	0.00159323	7.1482e-06	0.00104721	0.000341155	0	0	0	0.00342695
28	Picked_dogfish	0	7.08825e-05	6.83879e-08	0.000254839	8.9614e-06	0	0	0	0.000334751
29	Demersal sharks	0	0.000744066	7.1788e-07	0.0026751	9.40694e-05	0	0	0	0.00351395
30	Rays	0	0.000684733	4.34306e-07	6.62043e-06	8.90592e-06	0	1.59543e-08	0	0.00070071
31	Benthic_cephalapods	1.41716e-05	0.000153548	3.31394e-06	0.000130053	3.65547e-06	0.000321156	6.74118e-07	0	0.000626572
32	Shrimp/prawns	0	3.5516e-05	0	8.18681e-06	0	0	3.2379e-08	0	4.37352e-05
33	Other_decapods	1.07669e-07	5.08624e-06	1.16851e-08	6.85533e-05	0	0	0	0	7.37589e-05
34	Rapana_venosa	0	0.0137769	7.23628e-05	0.00337185	0	0	0	0	0.0172211
35	Gastropoda	0	0.00294332	1.54597e-05	0.00072037	0	0	0	0	0.00367915
36	Bivalvia	0	0.000903083	0.0225678	0.00160445	0	0	0	0	0.0250754
37	Mobile_benthos	0	0	0	0	0	0	0	0	0
38	Sessile_benthos	0	0	0	0	0	0	0	0	0
39	Jellyfish	0	0.000955809	1.76423e-07	0.000144164	1.08568e-05	0	4.54735e-05	2.18106e-08	0.0011565
40	Zoo_large	0	0	0	0	0	0	0	0	0
41	Zoo_small	0	0	0	0	0	0	0	0	0
42	Phy_large	0	0	0	0	0	0	0	0	0
43	Phy_small	0	0	0	0	0	0	0	0	0
44	Seagrass	0	0	0	0	0	0	0	0	0
45	Seaweed	0	0	0	0	0	0	0	0	0
46	Discards	0	0	0	0	0	0	0	0	0
47	Detritus	0	0	0	0	0	0	0	0	0
49	Sum	0.00219795	0.112474	0.0228345	0.0637366	0.00540704	0.000547273	0.677651	0.0485507	0.9334

## Sheet: Discards
FGs	Group name	Beach-seiners	Trawlers	Boat_dredges	Gillnets+Trammels	Longlines	Traps_pots	Purse-seiners	Midwater_trawlers	Total
1	Bottlenose_dolphin	0	0	0	0.000128768	0	0	0	0	0.000128768
2	Common_dolphin	0	0	0	8.83686e-05	0	0	4.4243e-05	4.28937e-05	0.000175505
3	Harbour_porpoise	0	0	0	0.000197428	0	0	0	0	0.000197428
4	Seagulls_Cormorants	0	0	0	2.7739e-07	4.96318e-06	0	0	0	5.24058e-06
5	Terns	0	0	0	0	0	0	0	0	0
6	Pelicans	0	0	0	0	0	0	0	0	0
7	Other_large_pelagic_fish	5.82129e-08	4.16011e-07	0	1.46821e-06	6.03776e-06	2.45769e-09	2.52926e-06	7.61022e-09	1.05195e-05
8	Atlantic_bonito	1.97962e-07	1.95727e-07	1.09902e-08	2.85823e-06	7.27905e-09	0	1.16731e-06	0	4.4375e-06
9	Bluefish	1.45728e-05	1.44082e-05	8.09027e-07	0.000210405	5.35838e-07	0	8.59301e-05	0	0.000326661
10	Mackerels	0	0.000298362	4.4075e-07	9.47075e-05	9.89824e-08	0	4.95727e-05	8.80372e-06	0.000451986
11	Medium_pelagics	8.24343e-06	8.15033e-06	4.57645e-07	0.000119021	3.0311e-07	0	4.86084e-05	0	0.000184784
12	Horse_mackerel	4.9935e-05	0.00107724	2.47195e-06	0.00341388	6.60577e-05	0	5.85556e-05	4.36668e-05	0.00471181
13	Anchovy_Ad.	0.000140061	0.00170481	1.04612e-09	0.000263687	0	0	0.0137712	0.00232059	0.0182003
14	Anchovy_Juv.	5.22823e-06	6.36372e-05	3.90497e-11	9.84294e-06	0	0	0.000514051	8.6623e-05	0.000679382
15	Sprat	1.08934e-05	0.00691118	1.16615e-05	0.000779415	0	0	0.000996075	0	0.00870922
16	European_pilchard	1.19334e-06	1.04737e-06	4.48412e-12	6.72026e-06	0	0	2.31684e-05	2.98972e-06	3.51191e-05
17	Other_small_pelagic_fish	8.73727e-08	5.54325e-05	9.35334e-08	6.25146e-06	0	0	7.98922e-06	0	6.98541e-05
18	Large_demersals	0	2.90433e-06	4.53905e-09	4.88764e-05	1.23822e-06	0	0	0	5.30235e-05
19	Medium_dem_benth_fish	0	0.000350501	1.70256e-07	0.000434381	9.93679e-06	1.09529e-06	0	0	0.000796084
20	Whiting	0	0.00952439	2.23749e-07	0.000185889	7.69867e-07	0	0	6.88008e-06	0.00971815
21	Mugilidae	0	0.00222966	1.08306e-06	0.00276325	6.32114e-05	6.96752e-06	0	0	0.00506417
22	Sparidae	7.47883e-06	8.09628e-05	7.09447e-08	5.11297e-05	7.98579e-06	3.01062e-07	2.37851e-05	6.33351e-06	0.000178048
23	Turbot	0	0.000311621	0	0.00059815	0	0	2.06848e-06	0	0.000911839
24	Flatfish	0	0.000102849	1.59799e-06	0.000292084	0	0	8.17317e-09	0	0.000396539
25	Red_mullet	1.39792e-05	0.000605849	4.60204e-08	0.000274468	8.05901e-07	0	1.10026e-07	8.41111e-08	0.000895342
26	Striped_mullet	1.86185e-05	0.000806913	6.12932e-08	0.000365556	1.07336e-06	0	1.4654e-07	1.12025e-07	0.00119248
27	Small_demersal	6.79217e-05	0.000424658	8.22044e-07	0.000193472	1.0917e-05	0	0	0	0.000697791
28	Picked_dogfish	0	1.88929e-05	7.86461e-09	4.70816e-05	2.86765e-07	0	0	0	6.62691e-05
29	Demersal sharks	0	0.000198322	8.25562e-08	0.000494224	3.01022e-06	0	0	0	0.000695639
30	Rays	0	0.000182508	4.99451e-08	1.22312e-06	2.84989e-07	0	3.6695e-10	0	0.000184066
31	Benthic_cephalapods	2.19659e-06	4.09264e-05	3.81103e-07	2.40272e-05	1.16975e-07	1.18828e-05	1.55047e-08	0	7.95466e-05
32	Shrimp/prawns	0	9.46639e-06	0	1.51251e-06	0	0	7.44716e-10	0	1.09796e-05
33	Other_decapods	1.66888e-08	1.35568e-06	1.34379e-09	1.26652e-05	0	0	0	0	1.40389e-05
34	Rapana_venosa	0	0.00367207	8.32172e-06	0.00062295	0	0	0	0	0.00430334
35	Gastropoda	0	0.000784508	1.77787e-06	0.000133088	0	0	0	0	0.000919374
36	Bivalvia	0	0.000240706	0.0025953	0.000296423	0	0	0	0	0.00313243
37	Mobile_benthos	0	3.2172e-05	0.00209649	0	0	0	0	0	0.00212866
38	Sessile_benthos	0	3.2172e-05	0.00209649	0	0	0	0	0	0.00212866
39	Jellyfish	0	0	0	0	0	0	0	0	0
40	Zoo_large	0	0	0	0	0	0	0	0	0
41	Zoo_small	0	0	0	0	0	0	0	0	0
42	Phy_large	0	0	0	0	0	0	0	0	0
43	Phy_small	0	0	0	0	0	0	0	0	0
44	Seagrass	0	2.13439e-05	0	0	0	0	0	0	2.13439e-05
45	Seaweed	0	1.07105e-05	0	0	0	0	0	0	1.07105e-05
46	Discards	0	0	0	0	0	0	0	0	0
47	Detritus	0	0	0	0	0	0	0	0	0
49	Sum	0.000340682	0.0298203	0.00681893	0.0121636	0.000177641	2.02491e-05	0.0156292	0.00251898	0.0674895

## Sheet: Relative effort
Name	Beach-seiners	Trawlers	Boat dredges	Gillnets+Trammels	Longlines	Traps and pots	Purse-seiners	Midwater trawlers
Usage	forcing	forcing	forcing	forcing	forcing	forcing	forcing	forcing
1995	1	1	1	1	1	1	1	1
1996	0.93729	1.70238	0.937296	0.946446	0.939474	1.00364	1.06938	1.00832
1997	0.932678	1.5399	0.932684	0.942429	0.935004	1.00333	0.955408	1.00832
1998	0.953285	1.52798	0.95329	0.960379	0.954977	1.00469	0.805629	1.00832
1999	1.2309	1.91698	1.23088	1.20221	1.22405	1.02302	0.766229	1.00832
2000	1.14957	1.93074	1.14956	1.13136	1.14523	1.01765	1.00632	1.00832
2001	1.09499	1.6469	1.09499	1.08382	1.09233	1.01405	0.84805	1.00832
2002	1.69151	1.71814	1.69145	1.60345	1.6705	1.05342	0.526166	1.00832
2003	1.80102	0.840678	1.80095	1.69884	1.77665	1.06065	0.557843	1.00832
2004	1.76758	0.850297	1.76726	1.66667	1.74	1.0568	0.531383	1.00832
2005	1.7303	1.22375	1.72998	1.63417	1.70384	1.05433	0.88987	1.00832
2006	1.58712	1.32676	1.58681	1.50944	1.56506	1.04488	0.766926	1.00832
2007	1.59638	1.19615	1.59607	1.51751	1.57404	1.04549	0.632316	1.00832
2008	1.55386	0.8792	1.55327	1.48023	1.53255	1.04266	0.738054	2.97553
2009	1.43044	0.91647	1.41542	1.36932	1.38541	0.385662	0.616939	3.46999
2010	1.42532	1.59126	1.39739	1.36144	1.36911	0.248061	0.646528	2.7053
2011	1.18412	1.59993	1.14208	1.16002	1.12794	0.823107	0.749876	2.83887
2012	1.19248	1.64478	1.18204	1.16612	1.16096	0.379024	0.697369	2.50898
2013	1.56082	1.984	0.801334	1.3106	1.05144	0.331033	0.757785	3.30046
2014	1.91269	1.94728	1.31486	1.2552	1.30625	0.212787	0.750637	3.9401
2015	1.50102	1.93191	1.23484	1.26569	1.46698	0.300393	0.716298	3.54061
2016	1.40862	2.05632	1.3608	1.28057	1.32269	0.238107	0.761756	2.83501
2017	1.13222	2.30251	1.6785	1.45513	1.34921	0.478785	0.643846	2.20508
2018	1.0806	2.17789	1.31732	1.5322	1.3391	0.316447	0.568067	1.96941
2019	1.24358	2.48832	1.87169	1.52544	1.30258	0.278443	0.566347	1.88722
2020	1.42297	2.19037	1.35421	1.4793	1.29546	0.363125	0.628078	2.06131
2021	1.40219	2.48427	1.76347	1.46038	1.32188	0.346851	0.587959	2.01864

## Sheet: Diet
FGs	Prey \ predator	1	2	3	4	5	6	7	8	9	10	11	12	13	14	15	16	17	18	19	20	21	22	23	24	25	26	27	28	29	30	31	32	33	34	35	36	37	38	39	40	41
1	Bottlenose_dolphin	0	0	0	0	0	0	0	0	0	0	0	0	0	0	0	0	0	0	0	0	0	0	0	0	0	0	0	0	0	0	0	0	0	0	0	0	0	0	0	0	0
2	Common_dolphin	0	0	0	0	0	0	0	0	0	0	0	0	0	0	0	0	0	0	0	0	0	0	0	0	0	0	0	0	0	0	0	0	0	0	0	0	0	0	0	0	0
3	Harbour_porpoise	0	0	0	0	0	0	0	0	0	0	0	0	0	0	0	0	0	0	0	0	0	0	0	0	0	0	0	0	0	0	0	0	0	0	0	0	0	0	0	0	0
4	Seagulls_Cormorants	0	0	0	0	0	0	0	0	0	0	0	0	0	0	0	0	0	0	0	0	0	0	0	0	0	0	0	0	0	0	0	0	0	0	0	0	0	0	0	0	0
5	Terns	0	0	0	1.51e-05	0	0	0	0	0	0	0	0	0	0	0	0	0	0	0	0	0	0	0	0	0	0	0	0	0	0	0	0	0	0	0	0	0	0	0	0	0
6	Pelicans	0	0	0	0	0	0	0	0	0	0	0	0	0	0	0	0	0	0	0	0	0	0	0	0	0	0	0	0	0	0	0	0	0	0	0	0	0	0	0	0	0
7	Other_large_pelagic_fish	0	0	0	0	0	0	0.0210778	0	0	0	0	0	0	0	0	0	0	0	0	0	0	0	0	0	0	0	0	0	0	0	0	0	0	0	0	0	0	0	0	0	0
8	Atlantic_bonito	0.001	0.001	0	0	0	0	0.0109041	0.0192925	0.0001	0	0	0	0	0	0	0	0	0	0	0	0	0	0	0	0	0	0	0	0	0	0	0	0	0	0	0	0	0	0	0	0
9	Bluefish	0.001	0.001	0	0	0	0	0.0109041	0	0.0092925	0	0	0	0	0	0	0	0	0	0	0	0	0	0	0	0	0	0	0.00101589	0.00101589	0	0	0	0	0	0	0	0	0	0	0	0
10	Mackerels	0.140964	0.0375963	0	0.011106	0	0	0.00700606	0.0257837	0.0047678	0.00899295	0.0047678	0.000421012	0	0	0	0	0	0	0	0	0	0	0	0	0	0	0	0.0032087	0.0032087	0	0	0	0	0	0	0	0	0	0	0	0
11	Medium_pelagics	0.02137	0.0398614	0	0.0385719	0	0	0.0109041	0	0	0	0.0092925	0	0	0	0	0	0	0	0	0	0	0.00722535	0	0	0	0	0	0.0101589	0.0101589	0.0082541	0	0	0	0	0	0	0	0	0	0	0
12	Horse_mackerel	0.203413	0.13	0.151821	0.0126815	0	0	0.0171702	0.01	0.0200142	0.0293901	0.0200142	0.0064946	0	0	0	0	0	0	0.0286537	0	0	0	0.0103563	0.0103563	0	0	0	0.07	0.07	0.016067	0	0	0	0	0	0	0	0	0	0	0
13	Anchovy_Ad.	0.117807	0.394861	0.163875	0.0195794	0	0	0.186019	0.501232	0.220852	0.150447	0.185723	0.171451	0	0	0	0	0	0.08	0.0719308	0.0841799	0	0.0150635	0	0	0	0	0	0.0290227	0.0290227	0.0732456	0.0516311	0	0	0	0	0	0	0	0	0	0
14	Anchovy_Juv.	0	0	0	0	0	0	0.0501011	0.0312148	0.0800933	0.124505	0.0974261	0.0416219	0	0	0	0	0.0533909	0.04	0.04	0.0763544	0	0.00999999	0	0	0	0	0	0.0261341	0.0221341	0	0	0	0	0	0	0	0	0	0	0	0
15	Sprat	0.159036	0.335304	0.44941	0.0104379	0	0	0.03	0.0356527	0.0569656	0.08	0.171406	0.052799	0	0	0	0	0.02	0.0910258	0	0.08	0	0.005	0	0	0	0	0	0.01	0.01	0.0494	0	0	0	0	0	0	0	0	0	0	0
16	European_pilchard	0.0281516	0.03	0.0363643	0.0385719	0	0	0.0435222	0.001	0.02	0.008	0.01	0.005	0	0	0	0	0	0.0611451	0.009	0.009	0	0.0156906	0.0168651	0.0168651	0	0	0	0.011791	0.011791	0.0175656	0.0562723	0	0	0	0	0	0	0	0	0	0
17	Other_small_pelagic_fish	0.005	0.01	0.005	0.008	0	0	0.008	0.001	0.00945342	0.00494078	0.002	0.001	0	0	0	0	0.0077334	0.01	0.009	0.001	0	0.0112024	0	0	0	0	0	0.0252673	0.0252673	0.0170612	0	0	0	0	0	0	0	0	0	0	0
18	Large_demersals	0.003	0.001	0	0	0	0	0.00737105	0	0	0	0	0	0	0	0	0	0	0	0.00108061	0	0	0	0	0	0	0	0	0.00200597	0.00200597	0.001	0.003	0	0	0	0	0	0	0	0	0	0
19	Medium_demersal_benthopelagic_fish	0.02	0.001	0.009	0.018734	0.05	0.3	0.0409172	0.00173918	0.00739181	0.000999416	0.00513966	0.000159391	0	0	0	0	0	0.01	0.00517863	0.000947609	0	0.00426434	0.0258376	0.0258376	0	0	0	0.0157754	0.0157754	0.0166	0.00930025	0	0	0	0	0	0	0	0	0	0
20	Whiting	0.040964	0.00674486	0.0327286	0.0020094	0	0	0	0	0	0.00999416	0	0	0	0	0	0	0	0.0643915	0.011	0.0099995	0	0	0	0	0	0	0	0.02	0.02	0.0266954	0	0	0	0	0	0	0	0	0	0	0
21	Mugilidae	0.12369	0	0	0	0	0.4	0	0	0	0	0	0	0	0	0	0	0	0.08	0	0	0	0	0	0	0	0	0	0.01	0.01	0.0016067	0	0	0	0	0	0	0	0	0	0	0
22	Sparidae	0.00208904	0.001	0	0.00115976	0	0	0.0187909	0	0.00112149	0	0.00112149	0.000286845	0	0	0	0	0	0	0.003	0	0	0.0010009	0	0	0	0	0	0.00116413	0.00116413	0.00968459	0	0	0	0	0	0	0	0	0	0	0
23	Turbot	0.0005	0	0	0.0001	0	0	0	0	0	0	0	0	0	0	0	0	0	0.00175061	0.0005	0.000197003	0	0.00012133	0.001	0	0	0	0	0.001	0.00140816	0.000991075	0	0	0	0	0	0	0	0	0	0	0
24	Flatfish	0.00510964	0	0.0018013	0.00167913	0	0	0	0.0001	0.0005	0	0	0	0	0	0	0	0	0.0167506	0.005	0.00197003	0	0.0032133	0	0.0100114	0	0	0	0.00127408	0.00527408	0.00999108	0	0	0	0	0	0	0	0	0	0	0
25	Red_mullet	0.0005	0	0	0	0	0	0.00199684	0.01	0.02	0	0.00800398	0	0	0	0	0	0	0.0349649	0.0274239	0	0	0.0840421	0	0	0	0	0	0.0329856	0.0329856	0.0171609	0	0	0	0	0	0	0	0	0	0	0
26	Striped_mullet	0.0005	0	0	0	0	0	0.00199684	0.00940001	0.0294	0	0.0129386	0	0	0	0	0	0	0.0349649	0.0274239	0	0	0.0442111	0	0	0	0	0	0.0569751	0.0569751	0.00662378	0	0	0	0	0	0	0	0	0	0	0
27	Small_demersal	0.02	0.001	0.02	0.0549648	0.0655173	0	0.00751722	0.001	0.01	0	0.00959978	0.00192794	0	0	0	0	0.00800987	0.0275531	0.01	0.0149997	0	0.09	0.0500341	0.0500341	0.00500432	0.020016	0.00513698	0.0142406	0.0142406	0	0.001	0	0.001	0	0	0	0	0	0	0	0
28	Picked_dogfish	0	0	0	0	0	0	0	0	0	0	0	0	0	0	0	0	0	0.0287963	0	0	0	0	0	0	0	0	0	0.009	0.00999564	0	0	0	0	0	0	0	0	0	0	0	0
29	Demersal sharks	0	0	0	0	0	0	0	0	0	0	0	0	0	0	0	0	0	0.00113839	0	0	0	0	0	0	0	0	0	0.001	0.001	0	0	0	0	0	0	0	0	0	0	0	0
30	Rays	0	0	0	0	0	0	0.00443743	0	0	0	0	0	0	0	0	0	0	0	0	0	0	0	0	0	0	0	0	0.0205754	0.025754	0	0	0	0	0	0	0	0	0	0	0	0
31	Benthic_cephalapods	0.0904638	0.00963268	0	0.0224627	0	0	0.0136945	0.005	0.005	0.00899612	0.00531158	0.00204135	0	0	0	0	0	0.0349961	0.00816572	0.0079996	0	0.00500251	0.00800546	0.00800546	0	0	0	0.0446006	0.0446006	0.0120175	0.00500423	0	0	0	0	0	0	0	0	0	0
32	Shrimp/prawns	0.0154421	0	0	0	0	0	0.0583522	0.02	0.02	0.0199591	0.02	0.00907616	0	0	0.00193928	0	0.00793928	0.0357526	0.0498137	0.103684	0.05	0.0479579	0.0748379	0.0748379	0.0800353	0.105005	0.0510001	0.0385512	0.0385512	0.11	0.084257	0.0010007	0	0	0	0	0	0	0	0	0
33	Other_decapods	0	0	0	0.0807792	0	0	0.00637891	0	0	0.027	0	0.01	0	0	0.00193928	0	0.0215386	0.06	0.1	0.058	0.05	0.0610306	0.0770525	0.0770525	0.0800353	0.100035	0.0266006	0.06	0.06	0.1	0.102137	0.0010007	0.01	0	0	0	0	0	0	0	0
34	Rapana_venosa	0	0	0	0	0	0	0	0	0	0	0	0	0	0	0	0	0	0.0199997	0.01	0.001	0	0	0.01	0.01	0.01	0.005	0.0185611	0.1	0.1	0.04	0.15	0.001	0.1	0.03	0	0	0	0	0	0	0
35	Gastropoda	0	0	0	0	0	0	0	0	0	0	0	0	0	0	0	0	0	0.0202135	0.039256	0.0300105	0	0	0.0535451	0.0535451	0.144038	0.025661	0.2	0.1	0.1	0.015	0.15	0.0087344	0.1	0	0	0	0	0	0	0	0
36	Bivalvia	0	0	0	1.13e-05	0	0	0.000999728	0.03	0.07	0.02	0.0388404	0.0158001	0	0	0.0290074	0	0.0290074	0.0866732	0.140775	0.0498742	0	0.0505676	0.0768195	0.0768195	0.0390613	0.0927699	0.0435497	0.065752	0.0605734	0.0520743	0.0520976	9.83e-06	0.145653	0.4	0	0.001	0	0	0	0	0
37	Mobile_benthos	0	0	0.03	0	0	0	0.000365962	0.00351164	0.00351164	0.00149819	0.00351164	0.00780642	0	0	0.00214	0	0.00214	0.0834675	0.13479	0.0867562	0.05	0.089842	0.140004	0.140004	0.4	0.4	0.16642	0.107203	0.105799	0.184971	0.191057	0.3	0.292369	0	0	0	0.00100049	0	0	0	0
38	Sessile_benthos	0	0	0	0	0	0	0	0	0	0.0760286	0	0.022501	0	0	0.0811655	0	0.0811655	0.07	0.00410882	0	0.01	0.0318121	0	0	0.01	0.01	0.06	0.00830873	0.00830873	0.0461613	0.08	0.135361	0.00799964	0	0	0	0	0	0	0	0
39	Jellyfish	0	0	0	0	0	0	0.01	0.01	0.01	0.01	0.01	0.01	0	0	0.01	0	0.01	0	0	0	0	0	0	0	0	0	0	0	0	0	0	0	0	0	0	0	0	0	0.001	0	0
40	Zoo_large	0	0	0	0	0.884483	0	0.391573	0.166073	0.28	0.26802	0.3	0.447748	0.9	0.9	0.749228	0.799995	0.565494	0.00641626	0.00665987	0.24	0.04	0.105351	0.100003	0.100003	0.180771	0.218155	0.228653	0.0394586	0.0394586	0.0557224	0	0.1	0.0589425	0	0	0	0.000500741	0.1	0.7	0.2	0
41	Zoo_small	0	0	0	0	0	0	0.04	0.118	0.121536	0.13562	0.0849027	0.140119	0.09	0.09	0.107733	0.0999994	0.176734	0	0.02	0.144027	0.01	0.157938	0.05	0.05	0.0455024	0.0146728	0.0110257	0.01	0.01	0.0157224	0	0.1	0.0589425	0	0	0	0.000100741	0.04	0.02	0.01	0
42	Phy_large	0	0	0	0	0	0	0	0	0	0	0	0	0.009	0.009	0.0129346	0.0900023	0.0129346	0	0.00876807	0	0.3	0.0332993	0	0	0	0	0	0	0	0	0	0	0	0.15	0.187993	0.4	0.0100098	0.0702608	0.1	0.611	0
43	Phy_small	0	0	0	0	0	0	0	0	0	0	0	0	0.001	0.001	0.00391266	0.0100034	0.00391275	0	0.00876807	0	0.1	0.0320861	0	0	0	0	0	0	0	0	0	0	0	0.15	0.187993	0.299	0	0.0702608	0.179	0.09	1
44	Seagrass	0	0	0	0	0	0	0	0	0	0.015105	0	0	0	0	0	0	0	0	0.0409663	0	0	0.0388958	0	0	0	0	0	0.00703581	0.00703581	0.0014393	0.0642437	0	0	0	0	0	0.00100148	0	0	0	0
45	Seaweed	0	0	0	0	0	0	0	0	0	0.0005035	0	0.0537458	0	0	0	0	0	0	0.0198657	0	0	0.0501747	0	0	0.00555209	0.00868454	0.0100377	0	0	0	0	0	0.0911	0	0.0100013	0	0.00801186	0	0	0	0
46	Discards	0	0	0	0.181466	0	0	0	0	0	0	0	0	0	0	0	0	0	0	0.0589	0	0	0	0	0.018003	0	0	0.00100009	0	0	0	0	0	0	0	0.00100013	0	0.000195841	0	0	0	0
47	Detritus	0	0	0	0	0	0	0	0	0	0	0	0	0	0	0	0	0	0	0.0999716	0	0.39	0.0050081	0.30564	0.278625	0	0	0.178015	0.0464956	0.0464956	0.094945	0	0.352893	0.133994	0.27	0.613013	0.3	0.979179	0.719479	0	0.089	0
	Import	0	0	0.1	0.49767	0	0.3	0	0	0	0	0	0	0	0	0	0	0	0	0	0	0	0	0	0	0	0	0	0	0	0	0	0	0	0	0	0	0	0	0	0	0
	Sum	1	1	1	1	1	1	1	1	1	1	1	1	1	1	1	1	1	1	1	1	1	1	1	1	1	1	1	1	1	1	1	1	1	1	1	1	1	1	1	1	1
	(1 - Sum)	0	0	0	0	0	0	0	0	0	0	5.96046e-08	0	0	0	0	0	0	0	0	0	0	0	0	0	0	0	0	0	0	0	0	0	0	0	0	0	0	0	0	0	0
